# Supplementary material for: A Sensitive Immunodetection Assay Using Antibodies Specific to Staphylococcal Enterotoxin B Produced by Baculovirus Expression
Source: Biosensors (Basel). 2022 Sep 24;12(10):787. doi: 10.3390/bios12100787 (PMC9599101; doi:10.3390/bios12100787)
Supplement: Supplementary file 1 [file biosensors-12-00787-s001.zip]

Archive with 1 entries (1 files):
- biosensors-1915710-supplementary.pdf
